# Supplementary material for: How Do Molecular Tweezers Bind to Proteins? Lessons from X-ray Crystallography
Source: Molecules. 2024 Apr 12;29(8):1764. doi: 10.3390/molecules29081764 (PMC11051928; doi:10.3390/molecules29081764)
Supplement: Supplementary file 1 [file molecules-29-01764-s001.zip]

Archive with 1 entries (1 files):
- molecules-2908888-supplementary.pdf
